# Supplementary material for: Fluid dynamics and leukocyte transit in the lymphatic system
Source: PNAS Nexus. 2024 May 17;3(6):pgae195. doi: 10.1093/pnasnexus/pgae195 (PMC11141778; doi:10.1093/pnasnexus/pgae195)
Supplement: pgae195_Supplementary_Data [file pgae195_supplementary_data.zip]

Archive with 10 entries (10 files):
- PNASNEXUS-PNASNEXUS-2023-01089R-s07.mp4
- PNASNEXUS-PNASNEXUS-2023-01089R-s08.mp4
- PNASNEXUS-PNASNEXUS-2023-01089R-s09.mp4
- PNASNEXUS-PNASNEXUS-2023-01089R-s10.mp4
- Supplement Text  Final.pdf
- PNASNEXUS-PNASNEXUS-2023-01089R-s02.mp4
- PNASNEXUS-PNASNEXUS-2023-01089R-s03.mp4
- PNASNEXUS-PNASNEXUS-2023-01089R-s04.mp4
- PNASNEXUS-PNASNEXUS-2023-01089R-s05.mp4
- PNASNEXUS-PNASNEXUS-2023-01089R-s06.mp4
